# Supplementary material for: Knowledge of glaucoma and associated factors among primary glaucoma patients in Kunming, China
Source: BMC Ophthalmol. 2022 Feb 28;22:95. doi: 10.1186/s12886-022-02322-0 (PMC8886968; doi:10.1186/s12886-022-02322-0)
Supplement: Supplementary file 1 — Additional file 1. [file 12886_2022_2322_MOESM1_ESM.xlsx]

## Sheet: Sheet1
No.	Age(years)	Glaucoma knowledge scores	Knowledge level（0=poor;1=good））	Gender(1=female;2=male)	Age(1= 18 to <40;2= 40 to <60;3= >60)	Ethnicity(1=Ethnic minorities;2=Han Chinese)	Occupation(1=Skilled;2=Worker;3=Farmer)	Educational level(1=College and above;2=High school;3=Middle school;4=Illiteracy and Primary school)	Income(1=>3000;2=1000 to 3000;3=<1000)	Duration of glaucoma(1=>5;2=1 to 5;3=<1)	Family history of glaucoma(1=Yes;2=NO)	Surgical treatment(1=Yes;2=No)	Medication treatment(1=Yes;2=No)	Travel distance to hospital(1=<100;2=100-300;3=>300)	Type of glaucoma(1=POAG;2=PACG)	Scores of GQL-15	Use all the medications on time(1=Yes;2=No)	Stop the medications on one’s own(1=Yes;2=No)	Do the anti-glaucoma medications have side effects?(1=Yes;2=No)	Have the side effects of the medications been explained to you?(1=Yes;2=No)	What is the purpose of the medications you use?(1=Satisfactory;0=Unsatisfactory)	Souce of knowledge about glaucoma(1=Doctors;2=Books;3=Internet;4=Television)
1	49	7	1	1	2	2	1	1	1	1	2	2	1	3	1	16	1	2	1	1	1	1+2
2	22	7	1	2	1	1	1	1	3	2	2	1	1	1	1	24	1	2	1	1	1	1+2+3
3	71	7	1	2	3	2	1	1	2	1	1	1	1	3	1	34	1	2	2	2	1	1+2
4	65	7	1	1	3	2	2	2	2	2	2	2	1	3	1	18	1	2	1	1	1	1
5	35	7	1	1	1	2	1	1	1	1	1	2	1	3	1	16	1	2	1	1	1	1+2+3
6	44	6	1	2	2	2	2	2	2	3	1	1	1	2	2	24	1	2	2	2	0	1+3
7	47	7	1	1	2	2	1	1	1	3	2	2	1	3	1	21	1	2	1	1	1	1+2+3
8	70	7	1	1	3	2	1	1	1	1	2	2	1	3	2	16	1	2	1	1	1	1+3
9	72	4	0	1	3	2	2	2	2	3	2	1	2	3	2	20						1+4
10	31	7	1	2	1	2	1	3	1	1	2	1	1	3	1	16	1	2	2	2	1	1
11	35	7	1	2	1	2	2	2	2	2	2	1	1	2	1	21	1	1	1	1	1	1+3
12	59	7	1	1	2	2	2	3	2	2	1	1	1	2	2	20	1	2	2	2	1	1
13	56	7	1	2	2	2	1	1	2	1	2	1	1	3	1	16	1	2	1	1	1	1
14	27	7	1	1	1	2	1	1	2	2	2	2	1	1	1	16	1	2	1	1	1	1+3
15	79	6	1	2	3	2	1	1	1	2	2	2	1	3	1	17	1	2	1	1	1	1
16	46	5	0	2	2	2	3	3	2	3	2	2	1	2	1	20	2	1	2	2	1	1
17	79	7	1	2	3	2	1	1	2	2	2	2	1	3	1	18	1	2	1	1	1	1+3
18	34	7	1	2	1	2	1	1	1	2	2	1	1	2	1	20	1	2	1	1	1	1+3
19	34	6	1	1	1	2	3	4	3	3	2	1	1	1	1	19	1	2	2	2	1	1+3
20	29	7	1	1	1	2	1	1	2	2	2	1	2	1	1	49						1+4
21	37	7	1	2	1	2	1	1	1	3	2	1	2	2	1	16	1	2	1	1	1	1+3
22	70	4	0	1	3	2	2	4	3	2	2	2	1	1	2	17	1	2	2	2	0	1
23	67	7	1	1	3	2	1	1	1	1	1	2	1	3	1	21	1	2	1	1	1	1
24	39	4	0	1	1	1	3	4	3	3	2	2	2	1	1	31	2	2	2	2	0	1
25	66	4	0	1	3	2	2	3	2	2	1	2	1	3	1	23	1	2	2	2	1	1
26	68	4	0	1	3	2	3	4	3	2	2	2	1	3	2	21	2	1	2	2	1	1
27	68	6	1	2	3	2	2	2	2	2	2	2	1	3	2	17	1	2	2	2	1	1+2
28	63	7	1	2	3	2	2	3	2	1	2	2	1	3	1	17	1	2	1	1	1	1+2
29	69	6	1	2	3	2	2	3	2	2	2	1	1	1	1	19	1	1	2	2	1	1
30	59	7	1	1	2	2	2	3	2	1	1	1	1	3	2	15	1	2	2	2	1	1
31	70	4	0	1	3	2	2	4	3	1	1	2	1	3	2	27	1	1	2	2	1	1
32	58	6	1	1	2	2	2	4	3	2	1	1	2	3	2	17						1
33	25	6	1	1	1	2	3	2	2	2	2	1	1	3	1	16	1	2	1	1	1	3
34	66	7	1	2	3	2	1	1	2	2	2	2	1	3	1	26	1	2	1	1	1	1+2
35	76	4	0	2	3	2	2	4	2	3	2	1	2	1	2	12						1
36	37	7	1	2	1	2	1	1	2	2	2	1	1	3	1	17	1	2	2	2	1	1+3
37	74	3	0	1	3	2	3	4	3	1	2	1	1	3	2	17	1	2	2	2	1	2
38	65	4	0	2	3	2	3	4	3	2	2	1	1	3	2	26	2	1	2	2	1	1
39	47	6	1	1	2	2	3	3	3	2	2	1	2	3	2	30						1
40	53	7	1	1	2	2	1	2	2	2	1	2	1	2	1	41	1	2	1	1	1	1
41	47	5	0	1	2	2	3	4	3	3	2	1	2	2	2	16						1
42	72	6	1	1	3	2	1	1	2	1	2	2	1	3	2	18	1	2	2	2	1	1
43	63	3	0	1	3	2	3	4	3	3	2	1	2	2	2	24						1
44	58	5	0	2	2	2	2	3	2	2	2	1	2	3	2	17						1
45	58	3	0	1	2	2	3	4	3	3	2	1	1	2	1	37	1	2	2	2	0	1
46	64	6	1	1	3	2	1	2	2	3	2	1	2	3	2	16						1
47	85	6	1	1	3	2	1	2	2	1	1	2	1	3	1	29	1	2	2	2	1	1
48	69	5	0	1	3	2	2	4	3	2	2	1	1	3	2	18	1	1	2	2	0	1
49	27	5	0	2	1	2	1	1	1	2	2	1	1	3	1	23	2	1	2	2	0	1+3
50	33	7	1	1	1	2	1	1	2	2	2	2	1	2	1	18	1	2	1	1	1	1+3
51	59	5	0	2	2	2	2	2	2	3	2	1	2	3	1	21	1	2	2	2	1	1
52	75	5	0	1	3	2	1	1	2	3	2	2	1	3	1	16	1	2	2	2	1	1+2
53	73	3	0	1	3	2	2	3	2	2	2	1	1	2	1	47	2	1	2	2	1	1
54	62	3	0	1	3	2	3	4	3	2	2	1	1	3	2	55	2	1	2	2	0	1
55	63	6	1	1	3	2	2	3	2	1	2	1	1	3	2	51	2	1	2	2	1	1
56	52	7	1	2	2	2	1	2	2	3	2	1	1	2	1	20	1	2	1	1	1	1
57	65	4	0	1	3	2	3	4	3	2	2	1	1	2	2	38	2	1	2	2	0	1
58	65	4	0	2	3	2	3	3	3	3	2	1	1	2	1	33	2	1	2	2	0	1
59	34	7	1	2	1	2	1	1	1	2	2	2	1	3	1	17	1	2	1	1	1	1+2+3
60	62	3	0	2	3	2	3	4	3	3	2	1	2	3	2	25						1
61	58	7	1	1	2	1	1	3	2	2	2	2	1	3	1	16	2	1	2	2	1	2
62	66	3	0	2	3	2	1	2	2	3	2	2	1	3	2	16	2	1	2	2	0	2
63	79	5	0	1	3	2	2	4	3	1	1	1	1	3	1	41	2	1	2	2	0	1+4
64	62	4	0	2	3	2	3	4	3	2	2	1	2	3	1	38						1
65	20	4	0	2	1	1	3	3	3	3	2	1	2	1	1	38						3
66	75	3	0	1	3	2	3	4	3	2	2	1	1	2	2	71	2	1	2	2	0	1
67	68	3	0	2	3	2	2	3	2	3	2	2	1	3	1	19	1	2	2	1	1	1
68	49	4	0	1	2	1	3	3	3	2	2	1	1	1	1	60	1	1	2	2	0	1
69	35	3	0	2	1	1	2	2	1	3	2	2	1	1	1	15	1	2	2	2	0	1+2+3
70	65	4	0	1	3	2	2	4	2	3	2	2	1	1	1	21	1	2	1	1	1	1
71	52	6	1	1	2	2	1	2	1	3	2	1	2	2	2	26						1+3
72	65	4	0	2	3	2	2	4	3	3	1	1	1	3	1	30	1	2	2	1	1	1
73	61	3	0	1	3	2	3	4	3	3	2	2	1	3	2	19	1	1	2	2	1	1
74	25	3	0	1	1	2	3	3	3	2	2	1	2	1	1	65						1+3
75	66	7	1	2	3	2	1	2	1	1	2	1	1	3	2	48	1	2	2	2	1	1
76	76	3	0	1	3	2	3	4	3	1	2	1	2	1	2	36						1
77	53	6	1	2	2	2	2	2	2	3	2	2	1	2	2	17	1	2	2	1	1	1
78	65	4	0	2	3	2	2	4	3	3	2	1	1	2	2	20	1	2	2	2	1	1
79	35	6	1	2	1	2	3	3	3	2	2	1	2	3	1	62						1+2+3
80	70	7	1	1	3	2	1	2	2	3	2	1	1	3	2	40	1	2	2	2	1	1
81	36	7	1	1	1	2	1	2	2	2	2	2	1	2	1	17	1	2	1	1	1	3
82	72	6	1	2	3	1	1	1	1	1	2	1	1	3	1	44	2	1	2	2	1	1
83	36	6	1	2	1	1	1	1	1	3	2	1	1	2	2	18	1	1	2	2	1	1
84	46	3	0	1	2	1	3	4	3	3	2	1	2	3	2	27						1
85	43	7	1	2	2	1	2	4	2	3	2	2	1	3	1	16	1	1	2	2	1	1
86	32	6	1	2	1	2	2	1	2	2	2	2	1	2	1	16	1	2	2	2	1	1+3
87	72	3	0	1	3	1	2	4	3	3	2	1	2	3	2	17						1
88	78	3	0	2	3	2	2	4	3	3	2	1	2	1	2	23						1
89	47	4	0	2	2	2	3	4	3	3	2	1	2	1	2	22						1+3
90	91	3	0	2	3	2	3	4	3	3	2	1	2	1	2	76						1
91	44	5	0	1	2	1	1	1	1	3	1	2	1	3	1	16	1	2	2	1	1	1+3
92	48	5	0	1	2	1	1	1	2	3	1	2	1	3	1	15	1	2	2	1	1	1+3
93	36	3	0	2	1	2	2	4	2	3	2	1	1	1	1	31	1	2	2	2	1	1+3
